# Supplementary material for: Genome-Wide Identification of HSF Gene Family in Kiwifruit and the Function of AeHSFA2b in Salt Tolerance
Source: Int J Mol Sci. 2023 Oct 27;24(21):15638. doi: 10.3390/ijms242115638 (PMC10649126; doi:10.3390/ijms242115638)
Supplement: Supplementary file 1 [file ijms-24-15638-s001.zip]

Archive with 1 entries (1 files):
- ijms-2613765-supplementary.xlsx
