# Supplementary material for: Genome-Wide Identification of HSF Gene Family in Kiwifruit and the Function of AeHSFA2b in Salt Tolerance
Source: Int J Mol Sci. 2023 Oct 27;24(21):15638. doi: 10.3390/ijms242115638 (PMC10649126; doi:10.3390/ijms242115638)
Supplement: Supplementary file 1 [file ijms-24-15638-s001.zip › ijms-2613765-supplementary.xlsx]

## Sheet: Table S1
Table S1. List of primers used for quantitative real-time RT-PCR analysis.
Gene Name	Primers sequence
	sense primer (5’->3’)	anti-sense primer (5’->3’)
AeActin	CTTACAGAGGCACCACTCAACC	ATAGATGGGGACCGTGTGACT
AeHSFA2b	ATTCCTTAACAACTTTCCCTCTCTC	GGGTGATAACGACGCCGATGATAC
AeHSFA2c	GGGTGATAACGACGCCGATGATAC	GTTGTCACAATAGGATCGGCTT
AeHSFB1c	GATACTTACTGGTTTGCTACCTCAAAG	GTATTCTGAGAAGACCGAGAAGTC
AeHSFB1d	CGATAAGCGAGCATCTCAACCACTG	GCAACGCCCTCTGCCCCAT
AeHSFB2c	GCGATGGATGTAGTGGGGATTAGAA	CCGGTCCCCACAAAAGGTTCC
AeHSFB3b	GTATGGTAGAAAAAACTAAAGCATGC	CATTGCAACATTTCATAGTTACACAAAC
AtActin2	CTTAACCCAAAGGCCAACAGA	GCAAGGTCAAGACGGAGGAT
AtGolS1	AGCCGTTCATCACCGCTCTTAC	ACTCCTGGCAACATTCAAGCAG
AtGolS2	AAGAAGCAACAGACACTTCAGCAG	TGAAGAGGCGTATGCAGCAAC
AtRS5	CTTCGCCGTGTTTGAC	TCGACGAGACACTTAACACCTTTA
AtHSP18.1	AAGGCAACAATGGAGAATGG	GCACACAAGCTTTTTATTTGACA
AtAPX2	CGGGTTTGCTGACAAGGAGTA	GAGGGAACAAGAATCAAGGAGGTA
AtDREB2A	GACCTAAATGGCGACGATGT	TCGAGCTGAAACGGAGGTAT
AtRD29A	TGGATCTGAAGAACGAATCTGATATC	GGTCTTCCCTTCGCCAGAA

## Sheet: Table S2
Table S2. List of primers used for CDS, promoter cloning, overexpressing, EMSA, Luc and Y1H assay
Gene Name	Primers sequence
	sense primer (5’->3’)	anti-sense primer (5’->3’)
AeHSFA2b-clone	ATGGAAGGTGTGACAGTGAAG	TCAGCCAAACAAGTCATCGG
AeHSFA2b-1305	CGGAGCTAGCTCTAGAATGGAAGGTGTGACAGT	TGCTCACCATGGATCCGCCAAACAAGTCATCGGG
AeHSFA2b-4T-1	ATCTGGTTCCGCGTGGATCCATGGAAGGTGTGACAGTGAAG	ATGCGGCCGCTCGAGTCGACTCAGCCAAACAAGTCATCGG
AeHSFA2b-EMSA-proble	GAGGAAACTTGAAGCTTCAAGAGGCGGT	ACCGCCTCTTGAAGCTTCAAGTTTCCTC
AdbZIP42-pGreenII 62-SK	GGTGGCGGCCGCTCTAGAATGGAAGGTGTGACAGT	TGCAGCCCGGGGGATCCTCAGCCAAACAAGTCATCGG
RFS4-pro-pGreenII 0800	CGGGCCCCCCCTCGAGGTTTATTTGTTTTTGAGTTTGTG	GAATTCGATATCAAGCTTTTTGCAACCTTACTTCTTGCCG
RFS4-pro-PABAI	AATGATGAATTGAAAGAGGAAACTTGAAGCTTCAAGAGGCGGT	GCACATGCCTCGAGGACCGCCTCTTGAAGCTTCAAGTTTCCTC
AeHSFA2b-PGAD7	CCATGGAGGCCAGTGAATTCATGGAAGGTGTGACAGTGAAG	AGCTCGAGCTCGATGGATCCTCAGCCAAACAAGTCATCGG
